# Supplementary material for: Spatiotemporal patterns of leaf nutrients of wild apples in a wild fruit forest plot in the Ili Valley, China
Source: BMC Plant Biol. 2024 Jul 18;24:684. doi: 10.1186/s12870-024-05417-6 (PMC11256650; doi:10.1186/s12870-024-05417-6)
Supplement: Supplementary file 1 — Supplementary Material 1 [file 12870_2024_5417_MOESM1_ESM.xlsx]

## Sheet: Stoichiometric data
	Plot code	Code	X	Y	N	P	K	N:P	N:K	P:K
May	0101	1	10	10	20.38	2.532	21.048	8.04897	0.968263	0.120296
	0102	1	10	30	15.655	2.197	18.945	7.12563	0.826339	0.115967
	0103	1	10	50	15.4	2.478	15.839	6.21469	0.972284	0.156449
	0104	1	10	70	13.422	2.359	16.3	5.6897	0.823436	0.144724
	0105	1	10	90	17.058	2.584	19.057	6.60139	0.895104	0.135593
	0201	1	30	10	14.438	1.896	29.054	7.61498	0.496937	0.0652578
	0202	1	30	30	15.361	2.258	16.889	6.80292	0.909527	0.133696
	0203	1	30	50	15.465	2.534	19.149	6.103	0.807614	0.132331
	0204	1	30	70							No tree
	0205	1	30	90	16.841	2.452	20.687	6.86827	0.814086	0.118529
	0301	1	50	10	16.903	2.22	18.614	7.61396	0.90808	0.119265
	0302	1	50	30	16.322	2.622	17.636	6.22502	0.925493	0.148673
	0303	1	50	50	19.426	2.559	15.546	7.59125	1.24958	0.164608
	0304	1	50	70	17.803	2.085	18.857	8.53861	0.944106	0.110569
	0305	1	50	90	15.548	2.246	16.74	6.92253	0.928793	0.13417
	0401	1	70	10	13.969	2.567	21.03	5.44176	0.664242	0.122064
	0402	1	70	30	17.029	2.573	19.298	6.61834	0.882423	0.13333
	0403	1	70	50	19.127	2.517	18.504	7.59913	1.03367	0.136025
	0404	1	70	70	15.518	2.726	19.049	5.69259	0.814636	0.143105
	0405	1	70	90	16.079	2.02	17.962	7.9599	0.895168	0.11246
	0501	1	90	10	16.784	2.357	18.46	7.12092	0.909209	0.127681
	0502	1	90	30	21.526	2.022	14.735	10.6459	1.46088	0.137224
	0503	1	90	50							No tree
	0504	1	90	70	15.459	2.582	15.855	5.98722	0.975024	0.162851
	0505	1	90	90	15.637	2.415	15.4	6.47495	1.01539	0.156818
July	0101	2	10	10	13.532	1.581	13.143	8.55914	1.0296	0.120292
	0102	2	10	30	13.442	1.541	12.897	8.72291	1.04226	0.119485
	0103	2	10	50	11.98	1.708	14.046	7.01405	0.852912	0.1216
	0104	2	10	70	14.45	2.641	21.611	5.47141	0.668641	0.122206
	0105	2	10	90	17.3	1.831	15.47	9.44839	1.11829	0.118358
	0201	2	30	10	13.539	1.777	14.601	7.61902	0.927265	0.121704
	0202	2	30	30	13.966	1.704	16.85	8.19601	0.828843	0.101128
	0203	2	30	50	13.184	1.645	24.306	8.01459	0.542418	0.0676788
	0204	2	30	30							No tree
	0205	2	30	90	11.321	1.567	19.193	7.22463	0.58985	0.0816443
	0301	2	50	10	13.46	1.736	17.956	7.75346	0.74961	0.0966808
	0302	2	50	30	14.439	1.826	15.748	7.90745	0.916878	0.115951
	0303	2	50	50	16.658	1.795	13.375	9.28022	1.24546	0.134206
	0304	2	50	70	12.296	1.72	19.639	7.14884	0.626101	0.0875808
	0305	2	50	90	12.471	1.673	15.668	7.45427	0.795954	0.106778
	0401	2	70	10	15.398	2.082	15.829	7.39577	0.972771	0.131531
	0402	2	70	30	15.002	1.671	17.472	8.97786	0.858631	0.0956387
	0403	2	70	50	16.447	1.817	17.815	9.05173	0.923211	0.101993
	0404	2	70	70	13.957	1.625	19.38	8.58892	0.720175	0.0838493
	0405	2	70	90	11.659	1.566	17.092	7.44508	0.682132	0.0916218
	0501	2	90	10	14.486	1.543	15.545	9.3882	0.931875	0.0992602
	0502	2	90	30	13.884	1.732	18.372	8.01617	0.755715	0.0942739
	0503	2	90	50							No tree
	0504	2	90	70	11.657	1.732	17.187	6.73037	0.678245	0.100774
	0505	2	90	90	13.321	1.777	13.312	7.49634	1.00068	0.133489
October	0101	3	10	10	9.135	0.841	4.66367	10.8621	1.95876	0.18033
	0102	3	10	30	6.28067	0.785	6.796	8.00085	0.924171	0.115509
	0103	3	10	50	6.91767	1.156	7.03567	5.98414	0.983228	0.164306
	0104	3	10	70	10.5027	1.01267	6.533	10.3713	1.60763	0.155008
	0105	3	10	90	8.111	1.30167	11.128	6.23124	0.728882	0.116972
	0201	3	30	10	6.474	0.847333	8.399	7.64044	0.770806	0.100885
	0202	3	30	30	7.45567	0.758	8.04233	9.83597	0.927053	0.0942513
	0203	3	30	50	8.67667	1.093	13.921	7.9384	0.623279	0.0785145
	0204	3	30	70							No tree
	0205	3	30	90	8.54	1.1335	8.47	7.53419	1.00826	0.133825
	0301	3	50	10	6.88367	0.944667	8.83967	7.28687	0.778725	0.106867
	0302	3	50	30	10.011	0.997	7.215	10.0411	1.38753	0.138184
	0303	3	50	50	6.818	1.054	8.686	6.46869	0.784941	0.121345
	0304	3	50	70	9.44367	1.25	7.443	7.55493	1.2688	0.167943
	0305	3	50	90	8.526	1.065	11.479	8.00563	0.742748	0.0927781
	0401	3	70	10	9.936	0.893333	8.16333	11.1224	1.21715	0.109432
	0402	3	70	30	12.063	1.001	8.09	12.0509	1.4911	0.123733
	0403	3	70	50	13.6973	1.246	7.742	10.993	1.76922	0.16094
	0404	3	70	70	11.8743	0.877667	8.67233	13.5294	1.36922	0.101203
	0405	3	70	90	12.4017	0.888667	6.96433	13.9554	1.78074	0.127603
	0501	3	90	10	12.229	0.882333	7.837	13.8598	1.56042	0.112586
	0502	3	90	30	12.421	1.089	8.566	11.4059	1.45004	0.127131
	0503	3	90	50							No tree
	0504	3	90	70	12.9177	1.23167	8.33	10.488	1.55074	0.147859
	0505	3	90	90	12.7363	1.157	6.74367	11.0081	1.88864	0.171568

## Sheet: Nutrient RE data
Plot code	NRE	PRE	KRE
0101	32.4933	46.8058	64.516
0102	53.2758	49.0591	47.3056
0103	42.2565	32.3185	49.9098
0104	27.3172	61.6559	69.77
0105	53.1156	28.9095	28.0672
0201	52.1826	52.3166	42.4765
0202	46.6156	55.5164	52.271
0203	34.1879	33.5562	42.7261
0204
0205	24.565	27.6643	55.8693
0301	48.8583	45.5837	50.7704
0302	30.6669	45.3998	54.1847
0303	59.0707	41.2813	35.0579
0304	23.1972	27.3256	62.1009
0305	31.6334	36.3419	26.736
0401	35.4721	57.0925	48.428
0402	19.5907	40.0958	53.6973
0403	16.7183	31.4254	56.5422
0404	14.922	45.9897	55.2511
0405		43.2524	59.2538	This is a singular value and has been removed.
0501	15.5806	42.817	49.5851
0502	10.5373	37.1247	53.3747
0503
0504		28.8876	51.5331	This is a singular value and has been removed.
0505	4.38906	34.8903	49.3414

## Sheet: Environmental data
Plot code	X	Y	Altitude	OC	TN	TP	TK	AP	AK	pH	EC	TS	OC:TN	OC:TP	OC:TK	TN:TP	TN:TK	TP:TK	AN:AK
0101	10	10	1442.17	103.023	8.74484	1.39602	19.2381	10.3454	387.974	6.85375	172.125	1.25417	11.781	73.7979	5.35517	6.26412	0.454558	0.0725654	0.0266652
0102	10	30	1442.88	103.185	8.94089	1.45135	19.2766	12.5413	470.188	6.9425	171.75	1.18958	11.5409	71.0964	5.35289	6.16041	0.463821	0.0752905	0.026673
0103	10	50	1432.81	98.9126	9.03211	1.55574	19.2707	11.5075	436.517	6.74429	184.143	1.68095	10.9512	63.5792	5.13281	5.80567	0.468697	0.0807309	0.0263622
0104	10	70	1423.78	101.808	9.90451	1.71182	19.5064	12.186	638.852	6.98	205	1.77708	10.2789	59.4734	5.21919	5.78595	0.507756	0.0877567	0.0190749
0105	10	90	1418.91	99.0745	9.49607	1.83736	20.1868	25.7454	936.593	7.18875	220.75	1.70833	10.4332	53.9222	4.90788	5.16832	0.470409	0.0910179	0.0274884
0201	30	10	1446.2	120.095	10.2191	1.60254	18.2528	22.0006	671.68	7.18857	238.714	1.88095	11.752	74.9405	6.57952	6.37683	0.559864	0.0877966	0.0327545
0202	30	30	1436.33	107.561	10.1887	1.59341	18.3203	19.7203	609.426	6.87	159.25	1.36042	10.5569	67.5035	5.87112	6.39427	0.556141	0.086975	0.0323589
0203	30	50	1427.86	111.422	10.5884	1.70102	18.5982	16.6528	684.107	6.9525	248.25	1.675	10.523	65.5028	5.99099	6.2247	0.569321	0.0914615	0.0243424
0204	30	70	1421.99	100.784	9.86724	1.57667	19.1363	8.63369	443.792	6.925	190.833	1.53611	10.214	63.9221	5.26666	6.25826	0.515629	0.0823918	0.0194544
0205	30	90	1418.8	94.6505	9.06882	1.60491	19.7467	13.2203	768.456	7.05143	172.857	1.30476	10.4369	58.9757	4.79322	5.65069	0.459256	0.0812744	0.0172038
0301	50	10	1441.05	114.985	10.329	1.52957	18.5435	20.4791	573.197	7.2425	222	1.52083	11.1322	75.1747	6.20086	6.75288	0.557018	0.0824859	0.0357278
0302	50	30	1432.47	96.5455	9.13297	1.49169	19.1248	9.94705	337.799	6.975	161.875	1.22083	10.5711	64.7224	5.04818	6.12258	0.477545	0.0779974	0.0294467
0303	50	50	1425.58	95.6512	9.27652	1.58237	19.6158	9.74678	508.51	6.88444	165.889	1.16296	10.3111	60.4481	4.87623	5.86243	0.472911	0.080668	0.0191673
0304	50	70	1421.6	94.2358	8.84347	1.63983	19.9136	13.0616	722.052	6.8675	198.75	1.6125	10.656	57.4668	4.73224	5.39291	0.444092	0.0823473	0.0180895
0305	50	90	1418.4	107.865	9.83522	1.55816	19.156	8.86982	491.42	6.92375	184.75	1.59583	10.9672	69.2261	5.63087	6.31209	0.513427	0.0813403	0.0180494
0401	70	10	1435.38	102.756	10.5701	1.63044	18.1149	18.0367	635.613	6.91625	237	1.75833	9.72139	63.0236	5.67247	6.48298	0.583505	0.0900056	0.0283768
0402	70	30	1429	109.226	9.84771	1.61331	18.8772	18.7182	645.022	6.86375	223	1.95417	11.0915	67.7031	5.78613	6.10404	0.521672	0.0854633	0.0290195
0403	70	50	1423.53	103.48	9.79128	1.60115	19.2168	12.9521	630.219	6.99286	196.143	1.84762	10.5686	64.6285	5.38487	6.11515	0.509517	0.0833204	0.0205518
0404	70	70	1420.97	100.945	9.76846	1.51042	19.6269	13.6844	714.508	6.8925	207.5	1.71667	10.3338	66.8325	5.1432	6.46736	0.497706	0.0769566	0.0191522
0405	70	90	1417.46	80.6502	7.34202	1.279	20.0491	9.45918	532.993	7.29875	177.625	1.33542	10.9847	63.0574	4.02263	5.74045	0.366202	0.0637932	0.0177473
0501	90	10	1432.48	107.912	10.5067	1.6333	18.3212	10.8074	648.79	7.04	231.286	1.6619	10.2707	66.0698	5.88997	6.43283	0.573472	0.0891478	0.0166577
0502	90	30	1428.54	108.595	10.7198	1.59219	18.17	7.98203	452.65	6.68375	217.25	1.72708	10.1304	68.2049	5.97661	6.73272	0.58997	0.0876273	0.017634
0503	90	50	1423.87	100.722	10.2396	1.56788	18.4191	7.25306	475.08	6.83714	203	1.8	9.83652	64.2406	5.46832	6.53083	0.555921	0.0851225	0.015267
0504	90	70	1419.16	100.131	9.11449	1.45035	18.3721	10.6208	534.669	7.17375	184.375	1.69792	10.986	69.0395	5.45019	6.28433	0.496105	0.0789431	0.0198643
0505	90	90	1415.36	92.5564	8.68831	1.41336	18.6302	8.01276	469.132	7.07625	165.375	1.43125	10.653	65.4867	4.96809	6.14727	0.466356	0.075864	0.01708
